# Supplementary material for: A Critical Analysis of Indigenous Systems and Practices of Solid Waste Management in Rural Communities: The Case of Maseru in Lesotho
Source: Int J Environ Res Public Health. 2022 Sep 15;19(18):11654. doi: 10.3390/ijerph191811654 (PMC9517233; doi:10.3390/ijerph191811654)
Supplement: Supplementary file 1 [file ijerph-19-11654-s001.zip]

Archive with 1 entries (1 files):
- ijerph-1856559-supplementary.pdf
